# Supplementary material for: Abundant neuroprotective chaperone Lipocalin-type prostaglandin D synthase (L-PGDS) disassembles the Amyloid-β fibrils
Source: Sci Rep. 2019 Aug 29;9:12579. doi: 10.1038/s41598-019-48819-5 (PMC6715741; doi:10.1038/s41598-019-48819-5)
Supplement: Supplementary file 2 — Supplementary Table S1 [file 41598_2019_48819_MOESM2_ESM.xlsx]

## Sheet: Table S2
Supplementary Table S1: Proteomic analysis of proteins solubilized from protein aggregates of AD brain tissue by L-PGDS treatment
Accession	GS	Name	Pro_Mass	0_prot_hit_num	emPAI FA set A	emPAI FA set2	emPAI FA set C	emPAI HIF set A	emPAI HIF set B	emPAI HIF Set C	emPAI LPGDs Set A	emPAI LPGDs Set B	emPAI LPGDs Set C	Peptide number FA Set A	Peptide number FA Set B	Peptide number FA Set C	Peptide Number HIF set A	Peptide Number HIF setB	Peptide Number HIF set C	Peptide number LPGDs Set A	Peptide number LPGDs Set B	Peptide number LPGDs Set C
ch09usp|P41222|PTGDS_HUMAN	PTGDS	Prostaglandin-H2 D-isomerase	21243	1	8.07	8.07	11.17	11.17	11.17	15.33	863.2	479.02	1554.86	53	51	104	125	121	246	350	529	879
ch16utr|G3V1N2|G3V1N2_HUMAN	HBA2	HCG1745306, isoform CRA_a	11997	43	3.53	1.13	3.53		0.29	0.29	1.13	1.13	1.74	6	4	10		1	1	3	3	6
ch16usp|P69905|HBA_HUMAN	HBA1	Hemoglobin subunit alpha	15305	43	2.33	0.82	2.33		0.22	0.22	1.23	1.23	1.72	6	4	10		1	1	4	4	8
ch15usp|P12532|KCRU_HUMAN	CKMT1A	Creatine kinase U-type, mitochondrial	47406	31	1.4	1.1	1.4	1.24	0.96	1.24	0.96	0.96	1.4	19	20	39	15	15	30	19	21	40
ch02utr|C9JDS9|C9JDS9_HUMAN	TUBA4A	Tubulin alpha-4A chain (Fragment)	17888	5	0.68	0.41	0.68	1.38	1	1.82	1.38	1.38	1.38	3	2	5	7	5	12	9	8	17
ch11usp|P68871|HBB_HUMAN	HBB	Hemoglobin subunit beta	16102	54	7.19	4.59	7.19	0.47		0.47	0.47	1.15	1.15	12	11	23	2		2	2	4	6
ch12utr|F8VRZ4|F8VRZ4_HUMAN	TUBA1A	Tubulin alphaA chain (Fragment)	12269	5	1.67	1.67	1.67	1.09	1.09	1.09	0.63	1.09	1.09	4	4	8	3	3	6	2	3	5
ch14usp|P12277|KCRB_HUMAN	CKB	Creatine kinase B-type	42902	15	0.95	0.95	0.95	0.81	0.56	0.95	0.68	0.81	0.95	10	10	20	8	7	15	9	11	20
ch15utr|F8WCN3|F8WCN3_HUMAN	CKMT1B	Creatine kinase U-type, mitochondrial	33782	31	1.33	1.12	1.33	1.12	0.93	1.12	0.76	0.76	0.93	15	17	32	11	12	23	12	13	25
ch06usp|Q13885|TBB2A_HUMAN	TUBB2A	Tubulin beta-2A chain	50274	7	1.28	1.14	1.94	0.66	0.29	0.77	0.89	0.66	0.89	15	12	27	9	4	13	29	26	55
ch09usp|P68371|TBB4B_HUMAN	TUBB4B	Tubulin beta-4B chain	50255	9	1.59	1.14	1.94	0.56	0.37	0.66	0.77	0.77	0.89	17	13	30	8	6	14	32	31	63
ch12utr|F8VS66|F8VS66_HUMAN	TUBA1C	Tubulin alphaC chain	14563	5	1.32	1.32	1.32	0.88	0.88	0.88	0.52	0.88	0.88	4	4	8	3	3	6	2	3	5
ch12usp|P68363|TBA1B_HUMAN	TUBA1B	Tubulin alphaB chain	50804	5	0.87	0.55	0.87	0.76	0.55	0.87	0.76	0.76	0.87	11	7	18	12	8	20	13	12	25
ch06usp|P07437|TBB5_HUMAN	TUBB	Tubulin beta chain	50095	16	1.15	0.67	1.29	0.67	0.38	0.67	0.78	0.67	0.78	14	9	23	9	6	15	32	30	62
ch06usp|Q9BVA1|TBB2B_HUMAN	TUBB2B	Tubulin beta-2B chain	50377	11	1.14	1.01	1.76	0.56	0.29	0.66	0.77	0.66	0.77	14	11	25	8	4	12	28	26	54
ch17utr|J3QS39|J3QS39_HUMAN	UBB	Polyubiquitin-B (Fragment)	10463	299	0.33	0.33	0.33				0.77	0.33	0.77	1	1	2				2	1	3
ch07usp|P62937|PPIA_HUMAN	PPIA	Peptidyl-prolyl cis-trans isomerase A	18229	157	0.97	0.19	0.97				0.41	0.67	0.67	4	1	5				2	3	5
ch16utr|G3V4U2|G3V4U2_HUMAN	TUBB3	Tubulin beta-3 chain	5595	7							0.65	0.65	0.65							2	2	4
ch11usp|P23528|COF1_HUMAN	CFL1	Cofilin	18719	122							0.64	0.18	0.64							3	1	4
ch19usp|P02792|FRIL_HUMAN	FTL	Ferritin light chain	20064	136	1.17	1.17	1.17	0.36	0.59	0.59	0.59	0.59	0.59	5	5	10	2	3	5	3	3	6
ch06usp|Q96KK5|H2A1H_HUMAN	HIST1H2AH	Histone H2A type 1-H	13898	206	1.41	1.41	2	0.25	0.25	0.25	0.25	0.55	0.55	5	6	11	1	1	2	1	2	3
ch06usp|Q99878|H2A1J_HUMAN	HIST1H2AJ	Histone H2A type 1-J	13928	206	1.41	1.41	2	0.25	0.25	0.25	0.25	0.55	0.55	5	6	11	1	1	2	1	2	3
ch01usp|Q16777|H2A2C_HUMAN	HIST2H2AC	Histone H2A type 2-C	13980	232	1.39	1.39	1.98	0.24	0.24	0.24	0.24	0.55	0.55	5	6	11	1	1	2	1	2	3
ch12usp|Q9BTM1|H2AJ_HUMAN	H2AFJ	Histone H2A.J	14011	206	1.39	1.39	1.98	0.24	0.24	0.24	0.24	0.55	0.55	5	6	11	1	1	2	1	2	3
ch05usp|P49773|HINT1_HUMAN	HINT1	Histidine triad nucleotide-binding protein 1	13907	196		0.25	0.25				0.25	0.55	0.55		1	1				1	2	3
ch06usp|P0C0S8|H2A1_HUMAN	HIST1H2AG	Histone H2A type 1	14083	206	1.38	1.38	1.95	0.24	0.24	0.24	0.24	0.54	0.54	5	6	11	1	1	2	1	2	3
ch06usp|P20671|H2A1D_HUMAN	HIST1H2AD	Histone H2A type 1-D	14099	206	1.38	1.38	1.95	0.24	0.24	0.24	0.24	0.54	0.54	5	6	11	1	1	2	1	2	3
ch01usp|Q6FI13|H2A2A_HUMAN	HIST2H2AA3	Histone H2A type 2-A	14087	232	1.38	1.38	1.95	0.24	0.24	0.24	0.24	0.54	0.54	5	6	11	1	1	2	1	2	3
ch06usp|P04908|H2A1B_HUMAN	HIST1H2AB	Histone H2A type 1-B/E	14127	199	1.38	1.38	1.38	0.24	0.24	0.24	0.24	0.54	0.54	5	6	11	1	1	2	1	2	3
ch06usp|Q93077|H2A1C_HUMAN	HIST1H2AC	Histone H2A type 1-C	14097	199	1.38	1.38	1.38	0.24	0.24	0.24	0.24	0.54	0.54	5	6	11	1	1	2	1	2	3
ch01usp|Q7L7L0|H2A3_HUMAN	HIST3H2A	Histone H2A type 3	14113	199	1.38	1.38	1.38	0.24	0.24	0.24	0.24	0.54	0.54	5	6	11	1	1	2	1	2	3
ch18utr|K7EL29|K7EL29_HUMAN	TUBB6	Tubulin beta-6 chain (Fragment)	14526	14							0.52	0.52	0.52							3	2	5
ch12utr|F5GYU3|F5GYU3_HUMAN	UBC	Polyubiquitin-C (Fragment)	15023	299	0.23	0.23	0.23				0.51	0.23	0.51	1	1	2				2	1	3
ch19usp|P62987|RL40_HUMAN	UBA52	Ubiquitin-60S ribosomal protein L40	15004	299	0.23	0.23	0.23				0.51	0.23	0.51	1	1	2				2	1	3
ch02usp|Q13748|TBA3C_HUMAN	TUBA3C	Tubulin alpha-3C/D chain	50612	6	0.66	0.37	0.66	0.46	0.37	0.56	0.46	0.37	0.46	9	5	14	9	6	15	10	7	17
ch02usp|Q6PEY2|TBA3E_HUMAN	TUBA3E	Tubulin alpha-3E chain	50568	6	0.46	0.29	0.46	0.37	0.29	0.46	0.46	0.37	0.46	7	4	11	8	5	13	10	7	17
ch08usp|Q16555|DPYL2_HUMAN	DPYSL2	Dihydropyrimidinase-related protein 2	62711	3	0.75	0.58	1.04	0.29	0.29	0.36	0.43	0.36	0.43	13	10	23	5	5	10	9	8	17
ch19utr|M0R2D3|M0R2D3_HUMAN	TUBB4A	Tubulin beta-4A chain (Fragment)	17617	9	0.69	0.42	0.69	0.42	0.19	0.42	0.19	0.42	0.42	4	3	7	3	2	5	2	3	5
ch06utr|A0A0U1RR32|A0A0U1RR32_HUMAN	hCG_2039566	Histone H2A	18470	206	0.96	0.96	1.32	0.18	0.18	0.18	0.18	0.4	0.4	5	6	11	1	1	2	1	2	3
ch06utr|A0A0U1RRH7|A0A0U1RRH7_HUMAN	ch06utr|A0A0U1RRH7|A0A0U1RRH7_HUMAN	Histone H2A	18541	206	0.95	0.95	1.31	0.18	0.18	0.18	0.18	0.4	0.4	5	6	11	1	1	2	1	2	3
ch02usp|P62979|RS27A_HUMAN	RPS27A	Ubiquitin-40S ribosomal protein S27a	18296	299	0.18	0.18	0.18				0.4	0.18	0.4	1	1	2				2	1	3
ch17usp|P14136|GFAP_HUMAN	GFAP	Glial fibrillary acidic protein	49907	12	1.02	1.02	1.3	0.67	0.78	1.02	0.38	0.14	0.38	11	11	22	8	9	17	6	2	8
chXusp|P31150|GDIA_HUMAN	GDI1	Rab GDP dissociation inhibitor alpha	51177	42							0.37	0.21	0.37							5	3	8
ch10usp|P50395|GDIB_HUMAN	GDI2	Rab GDP dissociation inhibitor beta	51087	59							0.37	0.21	0.37							5	3	8
ch11usp|P02511|CRYAB_HUMAN	CRYAB	Alpha-crystallin B chain	20146	55	0.17	0.17	0.36	0.17		0.17	0.36	0.36	0.36	1	1	2	1		1	3	2	5
ch12usp|P30086|PEBP1_HUMAN	PEBP1	Phosphatidylethanolamine-binding protein 1	21158	77	0.16	0.16	0.16	0.16	0.16	0.16	0.34	0.34	0.34	1	1	2	1	1	2	2	2	4
ch11usp|P30044|PRDX5_HUMAN	PRDX5	Peroxiredoxin-5, mitochondrial	22301	120	0.15	0.52	0.52				0.32	0.15	0.32	1	3	4				2	1	3
ch13usp|P09429|HMGB1_HUMAN	HMGB1	High mobility group protein B1	25049	1469							0.13	0.13	0.28							1	1	2
ch17usp|P63027|VAMP2_HUMAN	VAMP2	Vesicle-associated membrane protein 2	12712	89	3.16	1.04	3.16				0.27		0.27	6	4	10				1		1
ch15utr|H3BTN5|H3BTN5_HUMAN	PKM	Pyruvate kinase (Fragment)	53524	37							0.13	0.13	0.27							2	2	4
ch07usp|P60709|ACTB_HUMAN	ACTB	Actin, cytoplasmic 1	42052	30	0.98	0.7	1.3	0.46	0.57	0.57	0.08	0.25	0.25	9	8	17	5	7	12	1	3	4
ch17usp|P63261|ACTG_HUMAN	ACTG1	Actin, cytoplasmic 2	42108	30	0.98	0.7	1.3	0.46	0.57	0.57	0.08	0.25	0.25	9	8	17	5	7	12	1	3	4
ch07usp|P61981|1433G_HUMAN	YWHAG	14-3-3 protein gamma	28456	146	0.25		0.25	0.25	0.12	0.25	0.25		0.25	2		2	2	1	3	2		2
ch02usp|Q9H853|TBA4B_HUMAN	TUBA4B	Putative tubulin-like protein alpha-4B	27819	5				0.12		0.12	0.25	0.25	0.25				1		1	6	5	11
ch06usp|Q96QV6|H2A1A_HUMAN	HIST1H2AA	Histone H2A type 1-A	14225	233	0.91	0.91	0.91	0.24	0.24	0.24		0.24	0.24	4	5	9	1	1	2		1	1
ch18usp|P25705|ATPA_HUMAN	ATP5A1	ATP synthase subunit alpha, mitochondrial	59828	20	0.24	0.17	0.31	0.11	0.11	0.17	0.24	0.24	0.24	4	3	7	2	2	4	4	4	8
ch10usp|P18669|PGAM1_HUMAN	PGAM1	Phosphoglycerate mutase 1	28900	158							0.24		0.24							2		2
ch11usp|P16104|H2AX_HUMAN	H2AFX	Histone H2AX	15135	233	0.84	0.84	0.84	0.23	0.23	0.23		0.23	0.23	4	5	9	1	1	2		1	1
chXusp|P60201|MYPR_HUMAN	PLP1	Myelin proteolipid protein	30855	175	0.11	0.11	0.11	0.11	0.11	0.11	0.11	0.23	0.23	1	1	2	1	1	2	3	3	6
ch08usp|P07196|NFL_HUMAN	NEFL	Neurofilament light polypeptide	61536	21	0.05	0.05	0.05	0.05		0.05	0.23	0.17	0.23	1	1	2	1		1	6	6	12
ch11usp|P02042|HBD_HUMAN	HBD	Hemoglobin subunit delta	16159	103	2.12	1.58	2.12	0.21		0.21	0.21	0.21	0.21	6	5	11	1		1	1	1	2
ch16usp|P61266|STX1B_HUMAN	STX1B	SyntaxinB	33452	79	0.21	0.21	0.33	0.21	0.1	0.21	0.21	0.21	0.21	2	2	4	2	1	3	2	2	4
ch05usp|P06748|NPM_HUMAN	NPM1	Nucleophosmin	32726	338	0.34	0.34	0.47	0.1		0.1	0.21	0.21	0.21	3	3	6	1		1	2	2	4
ch09usp|P61764|STXB1_HUMAN	STXBP1	Syntaxin-binding protein 1	67925	23	0.15	0.21	0.21	0.05		0.05	0.21	0.1	0.21	3	4	7	1		1	4	2	6
ch08usp|P07197|NFM_HUMAN	NEFM	Neurofilament medium polypeptide	102468	13				0.03		0.03	0.21	0.21	0.21				1		1	9	8	17
ch04usp|P02768|ALBU_HUMAN	ALB	Serum albumin	71317	91	0.05		0.05	0.05	0.05	0.05	0.2	0.2	0.2	1		1	1	1	2	4	5	9
ch19usp|P53680|AP2S1_HUMAN	AP2S1	AP-2 complex subunit sigma	17178	465							0.2		0.2							1		1
ch02usp|O94925|GLSK_HUMAN	GLS	Glutaminase kidney isoform, mitochondrial	74269	78	0.19	0.19	0.3	0.04	0.04	0.04	0.14	0.14	0.19	4	4	8	1	1	2	3	3	6
ch12usp|P04406|G3P_HUMAN	GAPDH	Glyceraldehyde-3-phosphate dehydrogenase	36201	24	0.09	0.09	0.09				0.19	0.19	0.19	1	1	2				2	2	4
ch16usp|P04075|ALDOA_HUMAN	ALDOA	Fructose-bisphosphate aldolase A	39851	27	0.17	0.08	0.17	0.08		0.08	0.17	0.17	0.17	2	1	3	1		1	2	2	4
Unplacedusp|Q14568|HS902_HUMAN	HSP90AA2P	Heat shock protein HSP 90-alpha A2	39454	41	0.08	0.08	0.08	0.08	0.08	0.08	0.17	0.17	0.17	1	1	2	1	1	2	2	3	5
ch10usp|P19367|HXK1_HUMAN	HK1	Hexokinase	103561	61	0.03	0.03	0.03				0.17	0.13	0.17	1	1	2				5	4	9
ch11usp|P02794|FRIH_HUMAN	FTH1	Ferritin heavy chain	21383	344	1.39	0.79	1.77	0.55	0.17	0.55	0.16	0.16	0.16	7	5	12	3	1	4	1	1	2
ch01usp|P84077|ARF1_HUMAN	ARF1	ADP-ribosylation factor 1	20741	164		0.16	0.16				0.16	0.16	0.16		1	1				1	1	2
ch12usp|P61204|ARF3_HUMAN	ARF3	ADP-ribosylation factor 3	20645	164		0.16	0.16				0.16	0.16	0.16		1	1				1	1	2
ch09utr|A0A0D9SGF6|A0A0D9SGF6_HUMAN	SPTAN1	Spectrin alpha chain, non-erythrocytic 1	288226	4	0.01	0.01	0.01				0.12	0.09	0.16	1	1	2				10	8	18
ch01usp|P60953|CDC42_HUMAN	CDC42	Cell division control protein 42 homolog	21587	471							0.16		0.16							1		1
ch01usp|P62834|RAP1A_HUMAN	RAP1A	Ras-related protein RapA	21316	428								0.16	0.16								1	1
ch12usp|P61224|RAP1B_HUMAN	RAP1B	Ras-related protein Rapb	21040	428								0.16	0.16								1	1
Unplacedusp|A6NIZ1|RP1BL_HUMAN	Unplacedusp|A6NIZ1|RP1BL_HUMAN	Ras-related protein Rapb-like protein	21140	428								0.16	0.16								1	1
ch06utr|A0A087WV01|A0A087WV01_HUMAN	EEF1A1	Elongation factor 1-alpha	46844	88	0.15		0.15	0.15	0.07	0.15	0.15	0.15	0.15	2		2	2	1	3	2	2	4
Unplacedusp|Q58FF7|H90B3_HUMAN	HSP90AB3P	Putative heat shock protein HSP 90-beta-3	68624	57							0.15	0.15	0.15							3	4	7
ch02usp|P61026|RAB10_HUMAN	RAB10	Ras-related protein Rab0	22755	828							0.15		0.15							1		1
ch17usp|P09543|CN37_HUMAN	CNP	2~,3~-cyclic-nucleotide 3~-phosphodiesterase	47948	45	0.22	0.14	0.22	0.3	0.14	0.3	0.14	0.07	0.14	3	2	5	4	2	6	2	1	3
ch12usp|P09104|ENOG_HUMAN	ENO2	Gamma-enolase	47581	26	0.22	0.07	0.22	0.14	0.14	0.14	0.14		0.14	3	1	4	2	2	4	2		2
ch16usp|P49411|EFTU_HUMAN	TUFM	Elongation factor Tu, mitochondrial	49852	151	0.07	0.14	0.14	0.07		0.07	0.14	0.07	0.14	1	2	3	1		1	2	1	3
ch05usp|O94811|TPPP_HUMAN	TPPP	Tubulin polymerization-promoting protein	23850	125	0.14	0.3	0.3					0.14	0.14	1	2	3					1	1
ch07usp|Q9C0K3|ARP3C_HUMAN	ACTR3C	Actin-related protein 3C	23925	496							0.14	0.14	0.14							1	1	2
ch12usp|P62826|RAN_HUMAN	RAN	GTP-binding nuclear protein Ran	24579	250								0.14	0.14								1	1
ch11usp|O00217|NDUS8_HUMAN	NDUFS8	NADH dehydrogenase [ubiquinone] iron-sulfur protein 8, mitochondrial	24203	983							0.14	0.14	0.14							1	1	2
Unplacedusp|Q58FG1|HS904_HUMAN	HSP90AA4P	Putative heat shock protein HSP 90-alpha A4	47796	41							0.14	0.14	0.14							2	3	5
Unplacedusp|Q5VTE0|EF1A3_HUMAN	EEF1A1P5	Putative elongation factor 1-alpha-like 3	50495	124	0.21	0.07	0.29	0.21	0.13	0.21	0.13	0.13	0.13	3	2	5	3	2	5	2	2	4
ch20usp|Q05639|EF1A2_HUMAN	EEF1A2	Elongation factor 1-alpha 2	50780	88	0.21		0.21	0.21	0.13	0.21	0.13	0.13	0.13	3		3	3	2	5	2	2	4
ch07usp|Q9UM22|EPDR1_HUMAN	EPDR1	Mammalian ependymin-related protein 1	25877	809		0.13	0.13		0.13	0.13	0.13	0.13	0.13		1	1		1	1	1	1	2
ch09usp|P61978|HNRPK_HUMAN	HNRNPK	Heterogeneous nuclear ribonucleoprotein K	51230	167	0.21	0.28	0.37				0.13	0.13	0.13	3	4	7				2	2	4
ch01usp|P30041|PRDX6_HUMAN	PRDX6	Peroxiredoxin-6	25133	83		0.13	0.13				0.13		0.13		1	1				1		1
ch06usp|Q16653|MOG_HUMAN	MOG	Myelin-oligodendrocyte glycoprotein	28574	343	0.25	0.25	0.25		0.12	0.12	0.12	0.12	0.12	2	2	4		1	1	1	1	2
ch14usp|P07900|HS90A_HUMAN	HSP90AA1	Heat shock protein HSP 90-alpha	85006	41	0.08	0.04	0.08	0.08	0.08	0.08	0.12	0.12	0.12	2	1	3	2	2	4	3	4	7
ch05usp|Q9UQM7|KCC2A_HUMAN	CAMK2A	Calcium/calmodulin-dependent protein kinase type II subunit alpha	54624	134	0.12	0.12	0.19	0.06	0.06	0.06		0.12	0.12	2	3	5	1	1	2		2	2
ch10usp|Q16352|AINX_HUMAN	INA	Alpha-internexin	55528	68				0.06		0.06	0.12	0.06	0.12				1		1	4	3	7
ch06usp|P08238|HS90B_HUMAN	HSP90AB1	Heat shock protein HSP 90-beta	83554	57	0.12	0.08	0.12	0.04	0.04	0.04	0.12	0.12	0.12	3	2	5	1	1	2	3	4	7
ch05usp|P55809|SCOT1_HUMAN	OXCT1	Succinyl-CoA:3-ketoacid coenzyme A transferase 1, mitochondrial	56578	129	0.06		0.06				0.12	0.12	0.12	1		1				2	2	4
ch17usp|P46459|NSF_HUMAN	NSF	Vesicle-fusing ATPase	83055	58	0.04	0.04	0.04				0.12		0.12	1	1	2				3		3
ch01usp|P21266|GSTM3_HUMAN	GSTM3	Glutathione S-transferase Mu 3	26998	285							0.12		0.12							1		1
ch10usp|P30048|PRDX3_HUMAN	PRDX3	Thioredoxin-dependent peroxide reductase, mitochondrial	28017	269							0.12	0.12	0.12							1	1	2
ch10usp|P07602|SAP_HUMAN	PSAP	Prosaposin	59899	548				0.24	0.24	0.38	0.11	0.11	0.11				4	4	8	2	2	4
ch11usp|O14773|TPP1_HUMAN	TPP1	Tripeptidyl-peptidase 1	61723	193	0.23	0.23	0.3	0.17	0.17	0.17	0.11	0.05	0.11	5	4	9	4	4	8	2	1	3
ch17usp|P62258|1433E_HUMAN	YWHAE	14-3-3 protein epsilon	29326	63	0.24	0.11	0.24	0.11		0.11	0.11		0.11	2	1	3	1		1	1		1
ch12usp|P60174|TPIS_HUMAN	TPI1	Triosephosphate isomerase	31057	148	0.5	0.11	0.5					0.11	0.11	4	1	5					1	1
ch09utr|A0A0D9SFB1|A0A0D9SFB1_HUMAN	DNM1	Dynamin	94186	49	0.11	0.27	0.27				0.03	0.07	0.11	3	7	10				1	2	3
ch21utr|F2Z2Y4|F2Z2Y4_HUMAN	PDXK	Pyridoxal kinase	30790	227	0.11	0.11	0.11				0.11	0.11	0.11	1	1	2				1	1	2
ch17usp|Q00610|CLH1_HUMAN	CLTC	Clathrin heavy chain 1	193260	29		0.02	0.02				0.07	0.03	0.11		1	1				4	2	6
ch11usp|P43004|EAA2_HUMAN	SLC1A2	Excitatory amino acid transporter 2	62577	170							0.05	0.05	0.11							1	1	2
ch07usp|P15259|PGAM2_HUMAN	PGAM2	Phosphoglycerate mutase 2	28919	158							0.11		0.11							1		1
ch18usp|P02686|MBP_HUMAN	MBP	Myelin basic protein	33097	228	0.33	0.33	0.33	0.33	0.33	0.33	0.1		0.1	4	6	10	4	4	8	2		2
ch01usp|P50897|PPT1_HUMAN	PPT1	Palmitoyl-protein thioesterase 1	34627	283	0.44	0.32	0.44	0.1	0.1	0.1		0.1	0.1	5	3	8	1	1	2		1	1
ch03usp|P38606|VATA_HUMAN	ATP6V1A	V-type proton ATPase catalytic subunit A	68660	52	0.05		0.05				0.1		0.1	1		1				2		2
ch14usp|P12814|ACTN1_HUMAN	ACTN1	Alpha-actinin	103563	116							0.06	0.1	0.1							2	3	5
ch01usp|P22087|FBRL_HUMAN	FBL	rRNA 2~-O-methyltransferase fibrillarin	33877	1481							0.1		0.1							1		1
ch05usp|A6NHQ2|FBLL1_HUMAN	FBLL1	rRNA/tRNA 2~-O-methyltransferase fibrillarin-like protein 1	34839	1481							0.1		0.1							1		1
ch07usp|P22626|ROA2_HUMAN	HNRNPA2B1	Heterogeneous nuclear ribonucleoproteins A2/B1	37464	191	0.29	0.18	0.4	0.09	0.18	0.18	0.09		0.09	3	3	6	2	2	4	1		1
ch10usp|O43301|HS12A_HUMAN	HSPA12A	Heat shock 70 kDa protein 12A	75217	150	0.04	0.04	0.04				0.09	0.04	0.09	1	1	2				2	1	3
ch01usp|P62873|GBB1_HUMAN	GNB1	Guanine nucleotide-binding protein G(I)/G(S)/G(T) subunit beta	38151	424								0.09	0.09								1	1
ch07usp|P62879|GBB2_HUMAN	GNB2	Guanine nucleotide-binding protein G(I)/G(S)/G(T) subunit beta-2	38048	424								0.09	0.09								1	1
ch03usp|Q9HAV0|GBB4_HUMAN	GNB4	Guanine nucleotide-binding protein subunit beta-4	38284	424								0.09	0.09								1	1
ch01usp|Q9GZV7|HPLN2_HUMAN	HAPLN2	Hyaluronan and proteoglycan link protein 2	38378	358								0.09	0.09								1	1
ch12usp|P07195|LDHB_HUMAN	LDHB	L-lactate dehydrogenase B chain	36900	144							0.09	0.09	0.09							1	1	2
ch02usp|P40925|MDHC_HUMAN	MDH1	Malate dehydrogenase, cytoplasmic	36631	80								0.09	0.09								1	1
ch15usp|P68032|ACTC_HUMAN	ACTC1	Actin, alpha cardiac muscle 1	42334	67	0.46	0.35	0.57	0.25	0.35	0.35	0.08		0.08	5	5	10	3	5	8	1		1
ch01usp|P68133|ACTS_HUMAN	ACTA1	Actin, alpha skeletal muscle	42366	67	0.46	0.35	0.57	0.25	0.35	0.35	0.08		0.08	5	5	10	3	5	8	1		1
ch16usp|P09471|GNAO_HUMAN	GNAO1	Guanine nucleotide-binding protein G(o) subunit alpha	40595	73	0.08		0.08	0.26	0.08	0.26	0.08	0.08	0.08	1		1	3	1	4	3	3	6
ch07usp|P63096|GNAI1_HUMAN	GNAI1	Guanine nucleotide-binding protein G(i) subunit alpha	40905	81	0.08		0.08	0.17	0.08	0.17	0.08	0.08	0.08	1		1	2	1	3	3	3	6
ch03usp|P04899|GNAI2_HUMAN	GNAI2	Guanine nucleotide-binding protein G(i) subunit alpha-2	40995	96	0.08		0.08	0.17	0.08	0.17	0.08	0.08	0.08	1		1	2	1	3	3	3	6
ch01usp|P08754|GNAI3_HUMAN	GNAI3	Guanine nucleotide-binding protein G(k) subunit alpha	41076	81	0.08		0.08	0.17	0.08	0.17	0.08	0.08	0.08	1		1	2	1	3	3	3	6
ch15usp|P50213|IDH3A_HUMAN	IDH3A	Isocitrate dehydrogenase [NAD] subunit alpha, mitochondrial	40022	208	0.08		0.08				0.08		0.08	1		1				1		1
ch04usp|P40394|ADH7_HUMAN	ADH7	Alcohol dehydrogenase class 4 mu/sigma chain	42253	1604							0.08		0.08							1		1
ch19usp|O00445|SYT5_HUMAN	SYT5	Synaptotagmin-5	43216	1430								0.08	0.08								1	1
ch01usp|P06733|ENOA_HUMAN	ENO1	Alpha-enolase	47481	22	0.4	0.22	0.4	0.14	0.14	0.14	0.07	0.07	0.07	6	3	9	2	2	4	1	1	2
ch11usp|P26641|EF1G_HUMAN	EEF1G	Elongation factor 1-gamma	50429	532	0.07	0.07	0.07					0.07	0.07	1	1	2					1	1
ch11usp|P24752|THIL_HUMAN	ACAT1	Acetyl-CoA acetyltransferase, mitochondrial	45456	331							0.07	0.07	0.07							1	1	2
ch02usp|P61158|ARP3_HUMAN	ACTR3	Actin-related protein 3	47797	496							0.07	0.07	0.07							1	1	2
ch07usp|Q9P1U1|ARP3B_HUMAN	ACTR3B	Actin-related protein 3B	48090	496							0.07	0.07	0.07							1	1	2
ch05usp|P17540|KCRS_HUMAN	CKMT2	Creatine kinase S-type, mitochondrial	47988	31							0.07	0.07	0.07							4	5	9
ch12usp|Q86VP6|CAND1_HUMAN	CAND1	Cullin-associated NEDD8-dissociated protein 1	137999	138							0.07	0.05	0.07							3	2	5
ch02usp|Q9NTK5|OLA1_HUMAN	OLA1	Obg-like ATPase 1	44943	526							0.07	0.07	0.07							1	1	2
ch07usp|Q12765|SCRN1_HUMAN	SCRN1	Secernin	46980	469							0.07		0.07							1		1
ch12usp|P21579|SYT1_HUMAN	SYT1	Synaptotagmin	47885	128								0.07	0.07								1	1
ch12usp|P06576|ATPB_HUMAN	ATP5B	ATP synthase subunit beta, mitochondrial	56525	25	0.25	0.12	0.4		0.06	0.06	0.06	0.06	0.06	4	2	6		1	1	1	1	2
ch01usp|Q9GZM7|TINAL_HUMAN	TINAGL1	Tubulointerstitial nephritis antigen-like	53721	677	0.13		0.13	0.06	0.06	0.06	0.06	0.06	0.06	2		2	1	1	2	1	1	2
ch15usp|P30101|PDIA3_HUMAN	PDIA3	Protein disulfide-isomerase A3	57146	481	0.06		0.06				0.06		0.06	1		1				1		1
ch17usp|P63010|AP2B1_HUMAN	AP2B1	AP-2 complex subunit beta	105398	71	0.03		0.03				0.06	0.03	0.06	1		1				2	1	3
ch02usp|Q01082|SPTB2_HUMAN	SPTBN1	Spectrin beta chain, non-erythrocytic 1	275237	19	0.02	0.02	0.02				0.04	0.04	0.06	2	2	4				3	3	6
ch16usp|P80404|GABT_HUMAN	ABAT	4-aminobutyrate aminotransferase, mitochondrial	57087	251							0.06	0.06	0.06							1	1	2
ch19usp|O43707|ACTN4_HUMAN	ACTN4	Alpha-actinin-4	105245	216							0.06	0.06	0.06							2	2	4
ch05usp|P43003|EAA1_HUMAN	SLC1A3	Excitatory amino acid transporter 1	59705	286							0.06	0.06	0.06							1	1	2
ch15usp|P48735|IDHP_HUMAN	IDH2	Isocitrate dehydrogenase [NADP], mitochondrial	51333	274							0.06	0.06	0.06							1	1	2
ch22usp|O60784|TOM1_HUMAN	TOM1	Target of Myb protein 1	54070	645							0.06		0.06							1		1
ch11usp|P11142|HSP7C_HUMAN	HSPA8	Heat shock cognate 71 kDa protein	71082	66	0.05	0.05	0.05		0.09	0.09	0.05	0.05	0.05	1	1	2		2	2	1	1	2
ch01usp|O43390|HNRPR_HUMAN	HNRNPR	Heterogeneous nuclear ribonucleoprotein R	71184	661	0.09	0.05	0.09				0.05	0.05	0.05	2	1	3				1	1	2
ch02usp|P10809|CH60_HUMAN	HSPD1	60 kDa heat shock protein, mitochondrial	61187	44	0.05		0.05				0.05	0.05	0.05	1		1				1	1	2
ch04usp|Q14194|DPYL1_HUMAN	CRMP1	Dihydropyrimidinase-related protein 1	62487	69	0.05	0.05	0.05					0.05	0.05	1	1	2					1	1
ch19usp|P06744|G6PI_HUMAN	GPI	Glucose-6-phosphate isomerase	63335	109		0.05	0.05				0.05	0.05	0.05		1	1				1	1	2
ch11usp|Q13492|PICAL_HUMAN	PICALM	Phosphatidylinositol-binding clathrin assembly protein	70881	105	0.05		0.05				0.05		0.05	1		1				1		1
ch03usp|P29401|TKT_HUMAN	TKT	Transketolase	68519	101	0.05		0.05				0.05		0.05	1		1				1		1
ch11usp|P08195|4F2_HUMAN	SLC3A2	4F2 cell-surface antigen heavy chain	68180	307							0.05	0.05	0.05							1	1	2
ch03usp|Q8NHQ1|CEP70_HUMAN	CEP70	Centrosomal protein of 70 kDa	70278	1588							0.05		0.05							1		1
ch06usp|P15311|EZRI_HUMAN	EZR	Ezrin	69484	318							0.05		0.05							1		1
ch15usp|Q9P2K5|MYEF2_HUMAN	MYEF2	Myelin expression factor 2	64309	1235							0.05	0.05	0.05							1	1	2
ch04usp|O75083|WDR1_HUMAN	WDR1	WD repeat-containing protein 1	66836	505							0.05		0.05							1		1
ch22usp|Q99798|ACON_HUMAN	ACO2	Aconitate hydratase, mitochondrial	86113	64	0.12	0.04	0.12				0.04		0.04	3	1	4				1		1
ch06usp|O60641|AP180_HUMAN	SNAP91	Clathrin coat assembly protein AP180	92672	105	0.07		0.07				0.04		0.04	2		2				1		1
ch04usp|P35611|ADDA_HUMAN	ADD1	Alpha-adducin	81304	156							0.04	0.04	0.04							1	1	2
ch10usp|Q01813|PFKAP_HUMAN	PFKP	ATP-dependent 6-phosphofructokinase, platelet type	86454	304							0.04	0.04	0.04							1	1	2
ch20usp|Q96MM6|HS12B_HUMAN	HSPA12B	Heat shock 70 kDa protein 12B	76324	1316							0.04	0.04	0.04							1	1	2
ch19usp|P52272|HNRPM_HUMAN	HNRNPM	Heterogeneous nuclear ribonucleoprotein M	77749	554							0.04	0.04	0.04							1	1	2
ch17usp|P17252|KPCA_HUMAN	PRKCA	Protein kinase C alpha type	77841	328							0.04		0.04							1		1
ch05usp|P31040|SDHA_HUMAN	SDHA	Succinate dehydrogenase [ubiquinone] flavoprotein subunit, mitochondrial	73672	436							0.04	0.04	0.04							1	1	2
ch02usp|P13010|XRCC5_HUMAN	XRCC5	X-ray repair cross-complementing protein 5	83222	651								0.04	0.04								1	1
ch22usp|P12036|NFH_HUMAN	NEFH	Neurofilament heavy polypeptide	112639	87				0.03		0.03	0.03	0.03	0.03				1		1	3	3	6
ch20usp|P11216|PYGB_HUMAN	PYGB	Glycogen phosphorylase, brain form	97319	94	0.03	0.07	0.07				0.03	0.03	0.03	1	2	3				1	1	2
ch01usp|P05023|AT1A1_HUMAN	ATP1A1	Sodium/potassium-transporting ATPase subunit alpha	114135	50	0.03	0.06	0.06				0.03		0.03	1	2	3				1		1
ch19usp|P13637|AT1A3_HUMAN	ATP1A3	Sodium/potassium-transporting ATPase subunit alpha-3	113102	51	0.03	0.06	0.06				0.03		0.03	1	2	3				1		1
ch07usp|Q02218|ODO1_HUMAN	OGDH	2-oxoglutarate dehydrogenase, mitochondrial	117059	218	0.03		0.03					0.03	0.03	1		1					1	1
ch18utr|A0A0A0MRA8|A0A0A0MRA8_HUMAN	EPB41L3	Band 4.1-like protein 3	102681	38							0.03	0.03	0.03							1	1	2
ch22usp|P53675|CLH2_HUMAN	CLTCL1	Clathrin heavy chain 2	189020	29							0.03		0.03							2		2
ch12usp|Q12860|CNTN1_HUMAN	CNTN1	Contactin	114104	127							0.03	0.03	0.03							1	1	2
ch02usp|P52789|HXK2_HUMAN	HK2	Hexokinase-2	103739	61							0.03	0.03	0.03							1	1	2
ch05usp|P43243|MATR3_HUMAN	MATR3	Matrin-3	95078	377							0.03		0.03							1		1
ch05usp|Q9Y5I3|PCDA1_HUMAN	PCDHA1	Protocadherin alpha	103402	1585							0.03		0.03							1		1
ch10usp|Q2TB90|HKDC1_HUMAN	HKDC1	Putative hexokinase HKDC1	103790	61							0.03	0.03	0.03							1	1	2
ch11usp|P11498|PYC_HUMAN	PC	Pyruvate carboxylase, mitochondrial	130293	379							0.03		0.03							1		1
ch01utr|A0A087WW81|A0A087WW81_HUMAN	CROCC	Rootletin (Fragment)	96023	1571							0.03		0.03							1		1
ch01usp|P11047|LAMC1_HUMAN	LAMC1	Laminin subunit gamma	183191	665	0.05	0.02	0.05	0.02	0.04	0.05		0.02	0.02	3	1	4	1	2	3		1	1
ch03usp|P55268|LAMB2_HUMAN	LAMB2	Laminin subunit beta-2	202982	884	0.05	0.02	0.05	0.03	0.02	0.03	0.02		0.02	3	1	4	2	1	3	1		1
ch13usp|P02462|CO4A1_HUMAN	COL4A1	Collagen alpha(IV) chain	161654	831	0.02	0.02	0.02	0.02	0.02	0.02	0.02	0.02	0.02	1	1	2	1	1	2	1	2	3
ch02usp|P11137|MTAP2_HUMAN	MAP2	Microtubule-associated protein 2	199860	70	0.02		0.02	0.02		0.02	0.02		0.02	1		1	1		1	1		1
ch01usp|P98160|PGBM_HUMAN	HSPG2	Basement membrane-specific heparan sulfate proteoglycan core protein	479253	339	0.01	0.01	0.01	0.01	0.01	0.01	0.02	0.02	0.02	1	3	4	1	1	2	4	3	7
ch01usp|Q92752|TENR_HUMAN	TNR	Tenascin-R	151805	140							0.02		0.02							1		1
ch20usp|O15230|LAMA5_HUMAN	LAMA5	Laminin subunit alpha-5	412023	1161	0.02	0.01	0.02				0.01		0.01	2	1	3				1		1
ch05usp|Q96L73|NSD1_HUMAN	NSD1	Histone-lysine N-methyltransferase, H3 lysine-36 and H4 lysine-20 specific	302109	1559	0.01	0.01	0.01				0.01		0.01	1	1	2				1		1
ch04usp|Q01484|ANK2_HUMAN	ANK2	Ankyrin-2	435957	110							0.01		0.01							1		1
ch14usp|Q14204|DYHC1_HUMAN	DYNC1H1	Cytoplasmic dynein 1 heavy chain 1	534809	34							0.01	0.01	0.01							1	1	2
ch06usp|P24043|LAMA2_HUMAN	LAMA2	Laminin subunit alpha-2	352978	1566							0.01		0.01							1		1
ch05usp|P13611|CSPG2_HUMAN	VCAN	Versican core protein	374585	100							0.01		0.01							1		1
ch02usp|P62158|CALM_HUMAN	CALM1	Calmodulin	16827	195	1.49	1.49	1.99	1.99	1.49	1.99				6	7	13	6	6	12
ch01usp|P62805|H4_HUMAN	HIST1H4A	Histone H4	11360	176	9.93	5.42	13.25	1.89	1.22	1.89				16	11	27	4	3	7
ch14utr|A0A075B6Z2|A0A075B6Z2_HUMAN	TRAJ56	Protein TRAJ56 (Fragment)	2220	952	1.81	1.81	1.81	1.81	1.81	1.81				4	7	11	4	5	9
ch02utr|E7EMB3|E7EMB3_HUMAN	CALM2	Calmodulin	21846	195	1.04	1.04	1.35	1.35	1.04	1.35				6	7	13	6	6	12
ch06utr|B2R4S9|B2R4S9_HUMAN	HIST1H2BF	Histone H2B	13898	327	1.41	0.55	1.41	0.25	0.93	0.93				5	2	7	1	3	4
ch06usp|P62807|H2B1C_HUMAN	HIST1H2BC	Histone H2B type 1-C/E/F/G/I	13898	327	1.41	0.55	1.41	0.25	0.93	0.93				5	2	7	1	3	4
ch06usp|P58876|H2B1D_HUMAN	HIST1H2BD	Histone H2B type 1-D	13928	327	1.41	0.55	1.41	0.25	0.93	0.93				5	2	7	1	3	4
ch06usp|Q93079|H2B1H_HUMAN	HIST1H2BH	Histone H2B type 1-H	13884	327	1.41	0.55	1.41	0.25	0.93	0.93				5	2	7	1	3	4
ch06usp|O60814|H2B1K_HUMAN	HIST1H2BK	Histone H2B type 1-K	13882	327	1.41	0.55	1.41	0.25	0.93	0.93				5	2	7	1	3	4
ch06usp|Q99877|H2B1N_HUMAN	HIST1H2BN	Histone H2B type 1-N	13914	327	1.41	0.55	1.41	0.25	0.93	0.93				5	2	7	1	3	4
ch01usp|Q5QNW6|H2B2F_HUMAN	HIST2H2BF	Histone H2B type 2-F	13912	327	1.41	0.55	1.41	0.25	0.93	0.93				5	2	7	1	3	4
ch06usp|Q99880|H2B1L_HUMAN	HIST1H2BL	Histone H2B type 1-L	13944	327	1.39	0.55	1.39	0.24	0.92	0.92				5	2	7	1	3	4
ch06usp|Q99879|H2B1M_HUMAN	HIST1H2BM	Histone H2B type 1-M	13981	327	1.39	0.55	1.39	0.24	0.92	0.92				5	2	7	1	3	4
ch21usp|P57053|H2BFS_HUMAN	H2BFS	Histone H2B type F-S	13936	327	1.39	0.55	1.39	0.24	0.92	0.92				5	2	7	1	3	4
ch12usp|P81605|DCD_HUMAN	DCD	Dermcidin	11391	642	0.69	0.69	0.69	0.69	0.69	0.69				2	2	4	2	2	4
ch22utr|C9K0S6|C9K0S6_HUMAN	TUBA8	Tubulin alpha-8 chain (Fragment)	5331	5	0.68	0.68	0.68	0.68	0.68	0.68				1	1	2	1	1	2
ch08utr|E5RGE1|E5RGE1_HUMAN	YWHAZ	14-3-3 protein zeta/delta (Fragment)	5916	63	0.61		0.61	0.61		0.61				1		1	1		1
ch06usp|P06899|H2B1J_HUMAN	HIST1H2BJ	Histone H2B type 1-J	13896	326	0.93	0.55	0.93	0.24	0.55	0.55				4	2	6	0	2	2
ch06usp|P23527|H2B1O_HUMAN	HIST1H2BO	Histone H2B type 1-O	13898	326	0.93	0.55	0.93	0.24	0.55	0.55				4	2	6	0	2	2
ch01usp|Q16778|H2B2E_HUMAN	HIST2H2BE	Histone H2B type 2-E	13912	326	0.93	0.55	0.93	0.24	0.55	0.55				4	2	6	0	2	2
ch01usp|Q8N257|H2B3B_HUMAN	HIST3H2BB	Histone H2B type 3-B	13900	326	0.93	0.55	0.93	0.24	0.55	0.55				4	2	6	0	2	2
ch06usp|P33778|H2B1B_HUMAN	HIST1H2BB	Histone H2B type 1-B	13942	326	0.92	0.55	0.92	0.24	0.55	0.55				4	2	6	0	2	2
ch20utr|A2A2R6|A2A2R6_HUMAN	GNAS	Guanine nucleotide-binding protein G(s) subunit alpha isoforms short (Fragment)	7026	73	0.51		0.51	0.51		0.51				1		1	1		1
ch05usp|P80723|BASP1_HUMAN	BASP1	Brain acid soluble protein 1	22680	118	0.15	0.15	0.15	0.51	0.51	0.51				1	1	2	3	4	7
ch20usp|P60880|SNP25_HUMAN	SNAP25	Synaptosomal-associated protein 25	23528	123	0.7	0.49	0.7	0.3	0.49	0.49				4	3	7	2	3	5
ch07usp|P07477|TRY1_HUMAN	PRSS1	Trypsin	27111	442	0.26	0.42	0.42	0.42	0.26	0.42				7	7	14	3	2	5
ch11usp|P04216|THY1_HUMAN	THY1	Thy membrane glycoprotein	18151	419	0.41	0.41	0.67	0.41	0.41	0.41				2	2	4	2	2	4
ch02utr|M0QZ52|M0QZ52_HUMAN	CALM3	Calmodulin	9348	195	0.37	0.37	0.37	0.37	0.37	0.37				1	1	2	1	1	2
ch11usp|P07339|CATD_HUMAN	CTSD	Cathepsin D	45037	290	0.76	0.64	0.89	0.15	0.33	0.33				8	9	17	2	5	7
ch21usp|P04271|S100B_HUMAN	S100B	Protein S100-B	10820	163	0.74	0.32	0.74	0.32	0.32	0.32				2	1	3	1	1	2
ch02utr|B8ZZJ2|B8ZZJ2_HUMAN	ACTG2	Actin, gamma-enteric smooth muscle	13302	30	0.26	0.26	0.26	0.26	0.26	0.26				1	2	3	1	2	3
ch07utr|Q5NV56|Q5NV56_HUMAN	TRY8	Anionic trypsinogen	26927	442	0.12	0.26	0.26	0.26	0.12	0.26				5	6	11	2	1	3
Unplacedusp|Q8NHM4|TRY6_HUMAN	PRSS3P2	Putative trypsin-6	27090	442	0.12	0.26	0.26	0.26	0.12	0.26				5	6	11	2	1	3
ch07usp|P07478|TRY2_HUMAN	PRSS2	Trypsin-2	26927	442	0.12	0.26	0.26	0.26	0.12	0.26				5	6	11	2	1	3
ch07usp|Q71UI9|H2AV_HUMAN	H2AFV	Histone H2A.V	13501	433	0.57	0.96	0.96	0.25	0.25	0.25				3	5	8	1	1	2
ch04usp|P0C0S5|H2AZ_HUMAN	H2AFZ	Histone H2A.Z	13545	433	0.57	0.96	0.96	0.25	0.25	0.25				3	5	8	1	1	2
ch10usp|P62736|ACTA_HUMAN	ACTA2	Actin, aortic smooth muscle	42381	67	0.25	0.25	0.35	0.16	0.25	0.25				3	4	7	2	4	6
ch05usp|Q562R1|ACTBL_HUMAN	ACTBL2	Beta-actin-like protein 2	42318	113	0.16	0.08	0.16	0.16	0.16	0.25				2	1	3	2	2	4
ch22usp|Q04917|1433F_HUMAN	YWHAH	14-3-3 protein eta	28372	169	0.12		0.12	0.25	0.12	0.25				1		1	2	1	3
ch01usp|Q8IUE6|H2A2B_HUMAN	HIST2H2AB	Histone H2A type 2-B	13987	233	0.55	0.55	0.55	0.24	0.24	0.24				3	4	7	1	1	2
ch06usp|Q96A08|H2B1A_HUMAN	HIST1H2BA	Histone H2B type 1-A	14159	326	0.24	0.24	0.24	0.24	0.24	0.24				2	1	3	0	1	1
ch21usp|P16152|CBR1_HUMAN	CBR1	Carbonyl reductase [NADPH] 1	30641	106	0.86	0.51	0.86	0.23	0.23	0.23				6	4	10	2	2	4
Unplacedusp|A6NNZ2|TBB8L_HUMAN	Unplacedusp|A6NNZ2|TBB8L_HUMAN	Tubulin beta-8 chain-like protein LOC260334	50168	7	0.29	0.21	0.37	0.21	0.14	0.21				5	3	8	4	2	6
ch14usp|P07910|HNRPC_HUMAN	HNRNPC	Heterogeneous nuclear ribonucleoproteins C1/C2	33707	556	0.1	0.21	0.21	0.21	0.1	0.21				1	2	3	2	1	3
ch09usp|P35030|TRY3_HUMAN	PRSS3	Trypsin-3	33306	507	0.21	0.21	0.21	0.1	0.21	0.21				2	2	4	1	2	3
ch02utr|E9PG15|E9PG15_HUMAN	YWHAQ	14-3-3 protein theta (Fragment)	17209	63	0.2		0.2	0.2		0.2				1		1	1		1
ch17utr|E5RG95|E5RG95_HUMAN	ENO3	Beta-enolase (Fragment)	16504	26	0.2	0.2	0.2	0.2	0.2	0.2				1	1	2	1	1	2
ch20utr|A0A0J9YWE8|A0A0J9YWE8_HUMAN	YWHAB	14-3-3 protein beta/alpha	17627	63	0.19		0.19	0.19		0.19				1		1	1		1
Unplacedusp|Q9BYX7|ACTBM_HUMAN	POTEKP	Putative beta-actin-like protein 3	42331	30	0.25	0.16	0.25	0.16	0.16	0.16				3	2	5	2	2	4
ch02usp|P07093|GDN_HUMAN	SERPINE2	Glia-derived nexin	44202	964	0.16	0.16	0.16	0.16	0.07	0.16				2	2	4	2	1	3
ch20usp|Q9H3Z4|DNJC5_HUMAN	DNAJC5	DnaJ homolog subfamily C member 5	22933	1097	0.15		0.15	0.15		0.15				1		1	1		1
ch01usp|Q06830|PRDX1_HUMAN	PRDX1	Peroxiredoxin	22324	427				0.15		0.15							1		1
ch17usp|P52565|GDIR1_HUMAN	ARHGDIA	Rho GDP-dissociation inhibitor 1	23250	989				0.14		0.14							1		1
ch11usp|O60939|SCN2B_HUMAN	SCN2B	Sodium channel subunit beta-2	24652	1586				0.14		0.14							1		1
ch20usp|Q9H4B7|TBB1_HUMAN	TUBB1	Tubulin beta chain	50865	7	0.21	0.13	0.21	0.13	0.06	0.13				4	2	6	3	1	4
ch03usp|P17677|NEUM_HUMAN	GAP43	Neuromodulin	24902	249					0.13	0.13								1	1
ch18usp|Q02413|DSG1_HUMAN	DSG1	Desmoglein	114702	314	0.25	0.22	0.29	0.09	0.09	0.12				8	7	15	3	3	6
ch01usp|P31947|1433S_HUMAN	SFN	14-3-3 protein sigma	27871	708	0.12		0.12	0.12		0.12				1		1	1		1
ch21usp|O75828|CBR3_HUMAN	CBR3	Carbonyl reductase [NADPH] 3	31230	243	0.35	0.35	0.35	0.11	0.11	0.11				3	3	6	1	1	2
ch17usp|P35232|PHB_HUMAN	PHB	Prohibitin	29843	337	0.24	0.11	0.24		0.11	0.11				2	1	3		1	1
ch10usp|P45880|VDAC2_HUMAN	VDAC2	Voltage-dependent anion-selective channel protein 2	32060	194	0.34	0.22	0.34	0.1		0.1				3	2	5	1		1
ch13usp|Q32P51|RA1L2_HUMAN	HNRNPA1L2	Heterogeneous nuclear ribonucleoprotein A1-like 2	34375	317	0.2	0.1	0.2	0.1	0.1	0.1				2	2	4	2	1	3
ch01usp|O60812|HNRC1_HUMAN	HNRNPCL1	Heterogeneous nuclear ribonucleoprotein C-like 1	32180	556		0.1	0.1	0.1		0.1					1	1	1		1
ch01usp|B2RXH8|HNRC2_HUMAN	HNRNPCL2	Heterogeneous nuclear ribonucleoprotein C-like 2	32110	556		0.1	0.1	0.1		0.1					1	1	1		1
ch01usp|B7ZW38|HNRC3_HUMAN	HNRNPCL3	Heterogeneous nuclear ribonucleoprotein C-like 3	32181	556		0.1	0.1	0.1		0.1					1	1	1		1
ch01usp|P0DMR1|HNRC4_HUMAN	HNRNPCL4	Heterogeneous nuclear ribonucleoprotein C-like 4	32181	556		0.1	0.1	0.1		0.1					1	1	1		1
ch14usp|P54652|HSP72_HUMAN	HSPA2	Heat shock-related 70 kDa protein 2	70263	198	0.05	0.05	0.05		0.1	0.1				1	1	2		2	2
ch01usp|Q9UK22|FBX2_HUMAN	FBXO2	F-box only protein 2	33706	541				0.1	0.1	0.1							1	1	2
ch17usp|P14415|AT1B2_HUMAN	ATP1B2	Sodium/potassium-transporting ATPase subunit beta-2	33745	1322				0.1	0.1	0.1							1	1	2
ch07usp|Q96H79|ZCCHL_HUMAN	ZC3HAV1L	Zinc finger CCCH-type antiviral protein 1-like	33967	1601					0.1	0.1								1	1
ch12usp|P09651|ROA1_HUMAN	HNRNPA1	Heterogeneous nuclear ribonucleoprotein A1	38837	317	0.18	0.09	0.18	0.09	0.09	0.09				2	2	4	2	1	3
ch04usp|Q14103|HNRPD_HUMAN	HNRNPD	Heterogeneous nuclear ribonucleoprotein D0	38581	959	0.09	0.09	0.09	0.09		0.09				1	1	2	1		1
ch15utr|Q9UFM8|Q9UFM8_HUMAN	DKFZp566H1924	Neuroplastin (Fragment)	35136	353					0.09	0.09								1	1
ch02usp|Q6S8J3|POTEE_HUMAN	POTEE	POTE ankyrin domain family member E	122882	30	0.11	0.08	0.11	0.08	0.08	0.08				4	4	8	3	4	7
ch02usp|A5A3E0|POTEF_HUMAN	POTEF	POTE ankyrin domain family member F	123020	30	0.11	0.08	0.11	0.08	0.08	0.08				4	4	8	3	4	7
ch03usp|P11488|GNAT1_HUMAN	GNAT1	Guanine nucleotide-binding protein G(t) subunit alpha	40471	73	0.08		0.08	0.08		0.08				1		1	1		1
ch01usp|P19087|GNAT2_HUMAN	GNAT2	Guanine nucleotide-binding protein G(t) subunit alpha-2	40720	773	0.08		0.08	0.08		0.08				1		1	1		1
ch07usp|A8MTJ3|GNAT3_HUMAN	GNAT3	Guanine nucleotide-binding protein G(t) subunit alpha-3	40844	73	0.08		0.08	0.08		0.08				1		1	1		1
Unplacedusp|P48741|HSP77_HUMAN	HSPA7	Putative heat shock 70 kDa protein 7	40448	415	0.08	0.08	0.08		0.08	0.08				1	1	2		1	1
ch03usp|Q14240|IF4A2_HUMAN	EIF4A2	Eukaryotic initiation factor 4A-II	46601	876	0.15		0.15	0.07		0.07				2		2	1		1
ch18usp|P38405|GNAL_HUMAN	GNAL	Guanine nucleotide-binding protein G(olf) subunit alpha	44794	524	0.07		0.07	0.07		0.07				1		1	1		1
ch07usp|Q03113|GNA12_HUMAN	GNA12	Guanine nucleotide-binding protein subunit alpha2	44422	715	0.07		0.07	0.07		0.07				1		1	1		1
ch17usp|Q14344|GNA13_HUMAN	GNA13	Guanine nucleotide-binding protein subunit alpha3	44364	715	0.07		0.07	0.07		0.07				1		1	1		1
Unplacedusp|Q58FF8|H90B2_HUMAN	HSP90AB2P	Putative heat shock protein HSP 90-beta 2	44492	41	0.07	0.07	0.07	0.07	0.07	0.07				1	1	2	1	1	2
ch13usp|Q9P2R7|SUCB1_HUMAN	SUCLA2	Succinyl-CoA ligase [ADP-forming] subunit beta, mitochondrial	50627	301	0.07		0.07	0.07		0.07				1		1	1		1
ch18usp|Q08554|DSC1_HUMAN	DSC1	Desmocollin	101406	893	0.03	0.03	0.03	0.07	0.03	0.07				1	1	2	2	1	3
ch08usp|Q13510|ASAH1_HUMAN	ASAH1	Acid ceramidase	45087	1554					0.07	0.07								1	1
ch15usp|Q9Y639|NPTN_HUMAN	NPTN	Neuroplastin	44702	353					0.07	0.07								1	1
ch03utr|A0A0A0MTJ9|A0A0A0MTJ9_HUMAN	NCEH1	Neutral cholesterol ester hydrolase 1	50249	1046				0.07		0.07							1		1
ch10usp|P08670|VIME_HUMAN	VIM	Vimentin	53676	139	0.13	0.06	0.13	0.06	0.06	0.06				2	1	3	1	1	2
ch08usp|P10909|CLUS_HUMAN	CLU	Clusterin	53031	320	0.06		0.06	0.06	0.06	0.06				1		1	1	1	2
ch07usp|Q16658|FSCN1_HUMAN	FSCN1	Fascin	55123	293					0.06	0.06								1	1
ch06usp|P0DMV8|HS71A_HUMAN	HSPA1A	Heat shock 70 kDa protein 1A	70294	133	0.05	0.1	0.1		0.05	0.05				1	2	3		1	1
ch06usp|P0DMV9|HS71B_HUMAN	HSPA1B	Heat shock 70 kDa protein 1B	70294	133	0.05	0.1	0.1		0.05	0.05				1	2	3		1	1
ch02usp|P0CG38|POTEI_HUMAN	POTEI	POTE ankyrin domain family member I	122858	30	0.08	0.05	0.08	0.05	0.05	0.05				3	3	6	2	3	5
ch06usp|P34931|HS71L_HUMAN	HSPA1L	Heat shock 70 kDa protein 1-like	70730	239	0.05	0.05	0.05		0.05	0.05				1	1	2		1	1
ch01usp|P17066|HSP76_HUMAN	HSPA6	Heat shock 70 kDa protein 6	71440	415	0.05	0.05	0.05		0.05	0.05				1	1	2		1	1
ch03usp|Q6ZS86|GLPK5_HUMAN	GK5	Putative glycerol kinase 5	59916	1556		0.05	0.05		0.05	0.05					1	1		1	1
ch02usp|P0CG39|POTEJ_HUMAN	POTEJ	POTE ankyrin domain family member J	118740	30	0.06	0.03	0.06	0.03	0.03	0.03				2	1	3	1	1	2
ch11usp|P13591|NCAM1_HUMAN	NCAM1	Neural cell adhesion molecule 1	95370	238	0.03		0.03	0.03		0.03				1		1	1		1
ch06usp|P15924|DESP_HUMAN	DSP	Desmoplakin	334021	1107	0.02	0.01	0.03	0.01		0.01				2	1	3	1		1
ch18usp|Q86TB3|ALPK2_HUMAN	ALPK2	Alpha-protein kinase 2	239887	1526					0.01	0.01								1	1
ch05usp|P46821|MAP1B_HUMAN	MAP1B	Microtubule-associated protein 1B	271665	60				0.01		0.01							1		1
ch14usp|P13533|MYH6_HUMAN	MYH6	Myosin-6	224394	1584					0.01	0.01								1	1
ch01utr|K7EKX0|K7EKX0_HUMAN	VAMP3	Vesicle-associated membrane protein 3	8362	89	3.09	0.42	3.09							4	2	6
ch10usp|Q96IX5|USMG5_HUMAN	USMG5	Up-regulated during skeletal muscle growth protein 5	6510	1177	2.69	0.55	2.69							3	1	4
ch06utr|A0A087X2D0|A0A087X2D0_HUMAN	SRSF3	Serine/arginine-rich-splicing factor 3	10599	574	1.34	1.34	1.34							3	4	7
ch11usp|Q9H0Q3|FXYD6_HUMAN	FXYD6	FXYD domain-containing ion transport regulator 6	10706	309	0.75	1.32	1.32							2	4	6
ch02usp|P61604|CH10_HUMAN	HSPE1	10 kDa heat shock protein, mitochondrial	10925	181	0.74	0.32	1.29							2	1	3
ch04usp|P37840|SYUA_HUMAN	SNCA	Alpha-synuclein	14451	190	0.89	0.89	0.89							3	3	6
ch21usp|P04080|CYTB_HUMAN	CSTB	Cystatin-B	11190	892	0.71	0.71	0.71							2	2	4
ch11usp|O75964|ATP5L_HUMAN	ATP5L	ATP synthase subunit g, mitochondrial	11421	889	0.3	0.3	0.69							1	1	2
ch12utr|F8W026|F8W026_HUMAN	HSP90B1	Endoplasmin (Fragment)	5579	57	0.65	0.65	0.65							1	1	2
ch10usp|O76070|SYUG_HUMAN	SNCG	Gamma-synuclein	13323	488	0.26	0.58	0.58							1	2	3
ch07usp|P62851|RS25_HUMAN	RPS25	40S ribosomal protein S25	13791	1357	0.56	0.25	0.56							2	1	3
ch03usp|P05090|APOD_HUMAN	APOD	Apolipoprotein D	21547	925	0.34	0.34	0.54							3	3	6
ch17utr|K7EK07|K7EK07_HUMAN	H3F3B	Histone H3 (Fragment)	14962	1139	0.51		0.51							2		2
ch01usp|Q71DI3|H32_HUMAN	HIST2H3A	Histone H3.2	15436	1139	0.49		0.49							2		2
ch01usp|P84243|H33_HUMAN	H3F3A	Histone H3.3	15376	1139	0.49		0.49							2		2
ch06usp|P68431|H31_HUMAN	HIST1H3A	Histone H3.1	15509	1139	0.48		0.48							2		2
ch01usp|Q16695|H31T_HUMAN	HIST3H3	Histone H3.1t	15613	1139	0.48		0.48							2		2
ch17usp|P15531|NDKA_HUMAN	NME1	Nucleoside diphosphate kinase A	17309	751	0.2	0.2	0.43							1	1	2
ch17usp|P22392|NDKB_HUMAN	NME2	Nucleoside diphosphate kinase B	17401	751	0.19	0.19	0.43							1	1	2
ch19usp|P58549|FXYD7_HUMAN	FXYD7	FXYD domain-containing ion transport regulator 7	8689	1494	0.4		0.4							1		1
ch03usp|P46976|GLYG_HUMAN	GYG1	Glycogenin	39701	1020	0.08	0.38	0.38							1	6	7
ch14usp|Q15843|NEDD8_HUMAN	NEDD8	NEDD8	9066	1610		0.38	0.38								1	1
ch07usp|O00483|NDUA4_HUMAN	NDUFA4	Cytochrome c oxidase subunit NDUFA4	9421	1173	0.37	0.37	0.37							1	1	2
ch02usp|P07108|ACBP_HUMAN	DBI	Acyl-CoA-binding protein	10038	1384	0.35		0.35							1		1
chXusp|P00558|PGK1_HUMAN	PGK1	Phosphoglycerate kinase 1	44985	86	0.33		0.33							4		4
ch01usp|P05109|S10A8_HUMAN	S100A8	Protein S100-A8	10885	1184	0.32	0.32	0.32							1	1	2
ch01usp|P62304|RUXE_HUMAN	SNRPE	Small nuclear ribonucleoprotein E	10854	1375	0.32		0.32							1		1
ch02usp|P62760|VISL1_HUMAN	VSNL1	Visinin-like protein 1	22299	480	0.15	0.32	0.32							2	2	4
ch21usp|P48047|ATPO_HUMAN	ATP5O	ATP synthase subunit O, mitochondrial	23377	220	0.31	0.14	0.31							2	1	3
ch03usp|P01040|CYTA_HUMAN	CSTA	Cystatin-A	11000	1282	0.31		0.31							1		1
ch07usp|P04792|HSPB1_HUMAN	HSPB1	Heat shock protein beta	22826	182	0.31	0.15	0.31							2	1	3
ch11usp|P05387|RLA2_HUMAN	RPLP2	60S acidic ribosomal protein P2	11658	914	0.3		0.3							1		1
ch06utr|D6RGV5|D6RGV5_HUMAN	COX7A2	Cytochrome c oxidase subunit 7A2, mitochondrial (Fragment)	11618	967	0.3		0.3							1		1
ch07usp|P99999|CYC_HUMAN	CYCS	Cytochrome c	11855	693	0.29		0.29							1		1
ch10usp|Q9NZ45|CISD1_HUMAN	CISD1	CDGSH iron-sulfur domain-containing protein 1	12362	1444	0.28		0.28							1		1
ch14usp|Q9GZT3|SLIRP_HUMAN	SLIRP	SRA stem-loop-interacting RNA-binding protein, mitochondrial	12398	1431	0.28	0.28	0.28							1	1	2
ch04usp|P09936|UCHL1_HUMAN	UCHL1	Ubiquitin carboxyl-terminal hydrolase isozyme L1	25151	95	0.28		0.28							2		2
ch02usp|O14548|COX7R_HUMAN	COX7A2L	Cytochrome c oxidase subunit 7A-related protein, mitochondrial	12664	1205	0.27		0.27							1		1
ch22usp|P14174|MIF_HUMAN	MIF	Macrophage migration inhibitory factor	12639	1144	0.27	0.27	0.27							1	1	2
chXutr|G3V1B6|G3V1B6_HUMAN	APOO	MICOS complex subunit MIC26	13207	1536		0.26	0.26								1	1
ch10utr|A0A075B724|A0A075B724_HUMAN	TUBB8	Tubulin beta-8 chain	13104	9	0.26	0.26	0.26							1	1	2
ch12usp|P23763|VAMP1_HUMAN	VAMP1	Vesicle-associated membrane protein 1	13008	267	0.26		0.26							1		1
ch02usp|P10606|COX5B_HUMAN	COX5B	Cytochrome c oxidase subunit 5B, mitochondrial	13915	1495	0.25		0.25							1		1
ch17usp|Q07955|SRSF1_HUMAN	SRSF1	Serine/arginine-rich splicing factor 1	27842	1527		0.25	0.25								2	2
ch19usp|P62316|SMD2_HUMAN	SNRPD2	Small nuclear ribonucleoprotein Sm D2	13632	1474	0.25		0.25							1		1
ch09usp|Q9NRX4|PHP14_HUMAN	PHPT1	14 kDa phosphohistidine phosphatase	13995	861		0.24	0.24								1	1
ch05usp|Q16143|SYUB_HUMAN	SNCB	Beta-synuclein	14279	165	0.24	0.24	0.24							1	1	2
ch22usp|P62318|SMD3_HUMAN	SNRPD3	Small nuclear ribonucleoprotein Sm D3	14021	1266	0.24	0.24	0.24							1	1	2
ch01usp|Q6PCB0|VWA1_HUMAN	VWA1	von Willebrand factor A domain-containing protein 1	46889	1142	0.15	0.07	0.23							2	1	3
ch17usp|P07737|PROF1_HUMAN	PFN1	Profilin	15216	466	0.22		0.22							1		1
Unplacedusp|O60361|NDK8_HUMAN	NME2P1	Putative nucleoside diphosphate kinase	15690	751		0.22	0.22								1	1
ch20usp|P01034|CYTC_HUMAN	CST3	Cystatin-C	16017	1473	0.21		0.21							1		1
ch09usp|O60869|EDF1_HUMAN	EDF1	Endothelial differentiation-related factor 1	16359	1291	0.21		0.21							1		1
ch11usp|P02100|HBE_HUMAN	HBE1	Hemoglobin subunit epsilon	16249	54	0.21	0.21	0.21							1	1	2
ch11usp|P69891|HBG1_HUMAN	HBG1	Hemoglobin subunit gamma	16187	589	0.21	0.21	0.21							1	1	2
ch11usp|P69892|HBG2_HUMAN	HBG2	Hemoglobin subunit gamma-2	16173	589	0.21	0.21	0.21							1	1	2
ch17utr|Q32Q12|Q32Q12_HUMAN	NME1-NME2	Nucleoside diphosphate kinase	32906	751	0.1	0.1	0.21							1	1	2
ch07utr|C9J1Z8|C9J1Z8_HUMAN	ARF5	ADP-ribosylation factor 5 (Fragment)	17153	164		0.2	0.2								1	1
ch12usp|P61626|LYSC_HUMAN	LYZ	Lysozyme C	16982	1029	0.2	0.2	0.2							1	1	2
ch01usp|O14880|MGST3_HUMAN	MGST3	Microsomal glutathione S-transferase 3	16734	710	0.2	0.2	0.2							1	1	2
ch11utr|A0A087WZ82|A0A087WZ82_HUMAN	FXYD6-FXYD2	Protein FXYD6-FXYD2	16533	309		0.2	0.2								1	1
ch07usp|Q04837|SSBP_HUMAN	SSBP1	Single-stranded DNA-binding protein, mitochondrial	17249	1156	0.2	0.2	0.2							1	1	2
ch02usp|Q96F85|CNRP1_HUMAN	CNRIP1	CB1 cannabinoid receptor-interacting protein 1	18751	390	0.18	0.18	0.18							1	1	2
ch19usp|Q13526|PIN1_HUMAN	PIN1	Peptidyl-prolyl cis-trans isomerase NIMA-interacting 1	18346	667		0.18	0.18								2	2
ch06usp|O60493|SNX3_HUMAN	SNX3	Sorting nexin-3	18808	1551		0.18	0.18								1	1
ch02utr|E9PDM0|E9PDM0_HUMAN	NOSTRIN	Nostrin (Fragment)	19456	1592	0.17		0.17							1		1
ch14utr|E9PL57|E9PL57_HUMAN	NEDD8-MDP1	Protein NEDD8-MDP1 (Fragment)	19581	1610		0.17	0.17								1	1
ch03usp|P18085|ARF4_HUMAN	ARF4	ADP-ribosylation factor 4	20612	164		0.16	0.16								1	1
ch17usp|P51452|DUS3_HUMAN	DUSP3	Dual specificity protein phosphatase 3	20693	1443		0.16	0.16								1	1
ch01usp|P15104|GLNA_HUMAN	GLUL	Glutamine synthetase	42665	188	0.16	0.16	0.16							2	2	4
ch22usp|P07305|H10_HUMAN	H1F0	Histone H1.0	20850	1034	0.16	0.16	0.16							1	1	2
ch06usp|P16403|H12_HUMAN	HIST1H1C	Histone H1.2	21352	1092	0.16	0.16	0.16							1	1	2
ch09usp|P00568|KAD1_HUMAN	AK1	Adenylate kinase isoenzyme 1	21735	750	0.15		0.15							1		1
ch04utr|H0Y9C2|H0Y9C2_HUMAN	CAMK2D	Calcium/calmodulin-dependent protein kinase type II subunit delta (Fragment)	22283	134	0.15		0.15							1		1
ch17usp|P60842|IF4A1_HUMAN	EIF4A1	Eukaryotic initiation factor 4A-I	46353	876	0.15		0.15							2		2
ch06usp|P16402|H13_HUMAN	HIST1H1D	Histone H1.3	22336	1092	0.15	0.15	0.15							1	1	2
ch06usp|P10412|H14_HUMAN	HIST1H1E	Histone H1.4	21852	1092	0.15	0.15	0.15							1	1	2
ch02usp|O43813|LANC1_HUMAN	LANCL1	LanC-like protein 1	45995	888	0.15	0.15	0.15							2	2	4
chXusp|O00264|PGRC1_HUMAN	PGRMC1	Membrane-associated progesterone receptor component 1	21772	1541	0.15		0.15							1		1
ch06usp|P07205|PGK2_HUMAN	PGK2	Phosphoglycerate kinase 2	45166	86	0.15		0.15							2		2
ch16usp|P00505|AATM_HUMAN	GOT2	Aspartate aminotransferase, mitochondrial	47886	155	0.07	0.14	0.14							1	2	3
ch11usp|P09211|GSTP1_HUMAN	GSTP1	Glutathione S-transferase P	23569	172		0.14	0.14								1	1
ch05usp|P31943|HNRH1_HUMAN	HNRNPH1	Heterogeneous nuclear ribonucleoprotein H	49484	347	0.14	0.07	0.14							2	1	3
ch01usp|P27144|KAD4_HUMAN	AK4	Adenylate kinase 4, mitochondrial	25366	1063		0.13	0.13								1	1
ch15usp|P63162|RSMN_HUMAN	SNRPN	Small nuclear ribonucleoprotein-associated protein N	24769	1553	0.13		0.13							1		1
ch20usp|P14678|RSMB_HUMAN	SNRPB	Small nuclear ribonucleoprotein-associated proteins B and B~	24765	1553	0.13		0.13							1		1
ch06usp|P04179|SODM_HUMAN	SOD2	Superoxide dismutase [Mn], mitochondrial	24878	368	0.13		0.13							1		1
ch02usp|Q16629|SRSF7_HUMAN	SRSF7	Serine/arginine-rich splicing factor 7	27578	688	0.12	0.12	0.12							1	1	2
ch01utr|H0Y4J2|H0Y4J2_HUMAN	MRPL37	39S ribosomal protein L37, mitochondrial (Fragment)	29806	1525		0.11	0.11								1	1
ch08usp|P00918|CAH2_HUMAN	CA2	Carbonic anhydrase 2	29285	177	0.11		0.11							1		1
ch02utr|S4R3N1|S4R3N1_HUMAN	HSPE1-MOB4	Protein HSPE1-MOB4	30231	181	0.11		0.11							1		1
ch08usp|Q9Y277|VDAC3_HUMAN	VDAC3	Voltage-dependent anion-selective channel protein 3	30981	154	0.11		0.11							1		1
ch12usp|Q02878|RL6_HUMAN	RPL6	60S ribosomal protein L6	32765	643		0.1	0.1								1	1
ch20usp|Q9H115|SNAB_HUMAN	NAPB	Beta-soluble NSF attachment protein	33878	141	0.1	0.1	0.1							1	1	2
chXutr|H0Y6E7|H0Y6E7_HUMAN	RBMX	RNA-binding motif protein, X chromosome (Fragment)	31837	840	0.1	0.1	0.1							1	1	2
ch03usp|P62995|TRA2B_HUMAN	TRA2B	Transformer-2 protein homolog beta	33760	1321	0.1	0.1	0.1							1	1	2
ch19usp|Q92945|FUBP2_HUMAN	KHSRP	Far upstream element-binding protein 2	73355	895	0.04	0.09	0.09							1	2	3
ch08usp|Q92820|GGH_HUMAN	GGH	Gamma-glutamyl hydrolase	36340	1496	0.09		0.09							1		1
ch10usp|P31942|HNRH3_HUMAN	HNRNPH3	Heterogeneous nuclear ribonucleoprotein H3	36960	738	0.09		0.09							1		1
ch14usp|P01857|IGHG1_HUMAN	IGHG1	Ig gamma chain C region	36596	241	0.09	0.09	0.09							1	1	2
ch05usp|Q00577|PURA_HUMAN	PURA	Transcriptional activator protein Pur-alpha	35003	256	0.09		0.09							1		1
ch15usp|Q02750|MP2K1_HUMAN	MAP2K1	Dual specificity mitogen-activated protein kinase kinase 1	43753	438	0.08		0.08							1		1
ch19usp|Q14576|ELAV3_HUMAN	ELAVL3	ELAV-like protein 3	39693	1366	0.08	0.08	0.08							1	1	2
ch01usp|P26378|ELAV4_HUMAN	ELAVL4	ELAV-like protein 4	42028	1366	0.08	0.08	0.08							1	1	2
ch09usp|Q99962|SH3G2_HUMAN	SH3GL2	Endophilin-A1	40108	334	0.08		0.08							1		1
ch19usp|Q99961|SH3G1_HUMAN	SH3GL1	Endophilin-A2	41692	334	0.08		0.08							1		1
ch01usp|Q12905|ILF2_HUMAN	ILF2	Interleukin enhancer-binding factor 2	43263	721	0.08		0.08							1		1
ch01usp|Q96E39|RMXL1_HUMAN	RBMXL1	RNA binding motif protein, X-linked-like	42173	840	0.08	0.08	0.08							1	1	2
ch10usp|P17174|AATC_HUMAN	GOT1	Aspartate aminotransferase, cytoplasmic	46447	65	0.07	0.07	0.07							1	1	2
ch19usp|P50570|DYN2_HUMAN	DNM2	Dynamin-2	98345	302	0.03	0.07	0.07							1	2	3
ch17usp|P38919|IF4A3_HUMAN	EIF4A3	Eukaryotic initiation factor 4A-III	47126	876	0.07		0.07							1		1
ch04usp|O14979|HNRDL_HUMAN	HNRNPDL	Heterogeneous nuclear ribonucleoprotein D-like	46580	1480	0.07		0.07							1		1
ch10usp|P52597|HNRPF_HUMAN	HNRNPF	Heterogeneous nuclear ribonucleoprotein F	45985	568		0.07	0.07								1	1
chXusp|P55795|HNRH2_HUMAN	HNRNPH2	Heterogeneous nuclear ribonucleoprotein H2	49517	454	0.07	0.07	0.07							1	1	2
ch18usp|P29508|SPB3_HUMAN	SERPINB3	Serpin B3	44594	1524	0.07		0.07							1		1
ch12usp|O75390|CISY_HUMAN	CS	Citrate synthase, mitochondrial	51908	352		0.06	0.06								1	1
ch02usp|P12111|CO6A3_HUMAN	COL6A3	Collagen alpha-3(VI) chain	345167	632	0.05	0.04	0.06							5	4	9
ch18usp|Q96KP4|CNDP2_HUMAN	CNDP2	Cytosolic non-specific dipeptidase	53187	292	0.06	0.06	0.06							1	1	2
ch14usp|Q02252|MMSA_HUMAN	ALDH6A1	Methylmalonate-semialdehyde dehydrogenase [acylating], mitochondrial	58259	287	0.06	0.06	0.06							1	1	2
ch10usp|A6NHL2|TBAL3_HUMAN	TUBAL3	Tubulin alpha chain-like 3	50675	512	0.06		0.06							1		1
chXusp|P22314|UBA1_HUMAN	UBA1	Ubiquitin-like modifier-activating enzyme 1	118858	62	0.06	0.06	0.06							2	2	4
ch09usp|P11021|GRP78_HUMAN	HSPA5	78 kDa glucose-regulated protein	72402	354	0.05	0.05	0.05							1	1	2
ch11usp|P04040|CATA_HUMAN	CAT	Catalase	59947	791		0.05	0.05								1	1
ch06usp|O60506|HNRPQ_HUMAN	SYNCRIP	Heterogeneous nuclear ribonucleoprotein Q	69788	731	0.05		0.05							1		1
ch01usp|P14543|NID1_HUMAN	NID1	Nidogen	139142	947	0.02	0.05	0.05							1	2	3
ch11usp|Q96PK6|RBM14_HUMAN	RBM14	RNA-binding protein 14	69620	1314	0.05		0.05							1		1
ch01usp|P49368|TCPG_HUMAN	CCT3	T-complex protein 1 subunit gamma	61066	185	0.05	0.05	0.05							1	1	2
ch14usp|Q7Z3D6|CN159_HUMAN	C14orf159	UPF0317 protein C14orf159, mitochondrial	67363	703	0.05	0.05	0.05							1	1	2
ch21usp|P05067|A4_HUMAN	APP	Amyloid beta A4 protein	87914	1162	0.04		0.04							1		1
ch07usp|Q13554|KCC2B_HUMAN	CAMK2B	Calcium/calmodulin-dependent protein kinase type II subunit beta	73544	311	0.04		0.04							1		1
ch17usp|P78352|DLG4_HUMAN	DLG4	Disks large homolog 4	80788	313	0.04		0.04							1		1
ch09utr|A0A0A0MS51|A0A0A0MS51_HUMAN	GSN	Gelsolin	82759	72	0.04		0.04							1		1
ch17usp|P14923|PLAK_HUMAN	JUP	Junction plakoglobin	82434	1194	0.04	0.04	0.04							1	1	2
ch06usp|P48147|PPCE_HUMAN	PREP	Prolyl endopeptidase	81560	500		0.04	0.04								1	1
ch19usp|P05129|KPCG_HUMAN	PRKCG	Protein kinase C gamma type	79652	644	0.04		0.04							1		1
ch05usp|P38646|GRP75_HUMAN	HSPA9	Stress-70 protein, mitochondrial	73920	93	0.04		0.04							1		1
ch10usp|Q9ULD0|OGDHL_HUMAN	OGDHL	2-oxoglutarate dehydrogenase-like, mitochondrial	115264	483		0.03	0.03								1	1
ch21usp|P12109|CO6A1_HUMAN	COL6A1	Collagen alpha(VI) chain	109602	1272	0.03	0.03	0.03							1	1	2
ch01usp|Q9UQ16|DYN3_HUMAN	DNM3	Dynamin-3	98084	119		0.03	0.03								1	1
ch14usp|P06737|PYGL_HUMAN	PYGL	Glycogen phosphorylase, liver form	97486	94		0.03	0.03								1	1
ch11usp|P11217|PYGM_HUMAN	PYGM	Glycogen phosphorylase, muscle form	97487	186		0.03	0.03								1	1
ch19usp|Q12906|ILF3_HUMAN	ILF3	Interleukin enhancer-binding factor 3	95678	1132	0.03		0.03							1		1
ch17usp|P35580|MYH10_HUMAN	MYH10	Myosin0	229827	166	0.01	0.01	0.03							1	1	2
ch01usp|P50993|AT1A2_HUMAN	ATP1A2	Sodium/potassium-transporting ATPase subunit alpha-2	113505	82	0.03	0.03	0.03							1	1	2
ch17usp|Q93050|VPP1_HUMAN	ATP6V0A1	V-type proton ATPase 116 kDa subunit a isoform 1	97148	467	0.03		0.03							1		1
ch01usp|Q08211|DHX9_HUMAN	DHX9	ATP-dependent RNA helicase A	142181	825		0.02	0.02								1	1
ch21usp|P39060|COIA1_HUMAN	COL18A1	Collagen alpha(XVIII) chain	179389	1274		0.02	0.02								1	1
ch02usp|Q9P267|MBD5_HUMAN	MBD5	Methyl-CpG-binding domain protein 5	161163	1606	0.02		0.02							1		1
ch08usp|Q15149|PLEC_HUMAN	PLEC	Plectin	533462	46	0.01	0.01	0.02							2	2	4
ch16usp|P35749|MYH11_HUMAN	MYH11	Myosin1	228054	166	0.01	0.01	0.01								1	1
ch03usp|Q9UPA5|BSN_HUMAN	BSN	Protein bassoon	418324	369	0.01	0.01	0.01							1	1	2
